# Supplementary material for: Thermal and Mechanical Characterization of Yarn Samples from Flemish Tapestry of the Sixteenth Century
Source: Molecules. 2022 Dec 2;27(23):8450. doi: 10.3390/molecules27238450 (PMC9737756; doi:10.3390/molecules27238450)
Supplement: Supplementary file 1 [file molecules-27-08450-s001.zip]

Archive with 1 entries (1 files):
- molecules-2043577-SI.pdf
